# Supplementary material for: Preclinical Toxicological Characterization of Porphyrin-Doped Conjugated Polymer Nanoparticles for Photodynamic Therapy
Source: Pharmaceutics. 2025 May 1;17(5):593. doi: 10.3390/pharmaceutics17050593 (PMC12114993; doi:10.3390/pharmaceutics17050593)
Supplement: Supplementary file 1 [file pharmaceutics-17-00593-s001.zip]

Archive with 1 entries (1 files):
- pharmaceutics-3604696-supplementary.pdf
